# Supplementary material for: Selective Fatty Acid Retention and Turnover in the Freshwater Amphipod Pallaseopsis quadrispinosa
Source: Biomolecules. 2021 Mar 23;11(3):478. doi: 10.3390/biom11030478 (PMC8004994; doi:10.3390/biom11030478)
Supplement: Supplementary file 1 [file biomolecules-11-00478-s001.zip]

Archive with 1 entries (1 files):
- biomolecules-1120005-Supplemental tables.xlsx
