# Supplementary material for: Selective Fatty Acid Retention and Turnover in the Freshwater Amphipod Pallaseopsis quadrispinosa
Source: Biomolecules. 2021 Mar 23;11(3):478. doi: 10.3390/biom11030478 (PMC8004994; doi:10.3390/biom11030478)
Supplement: Supplementary file 1 [file biomolecules-11-00478-s001.zip › biomolecules-1120005-Supplemental tables.xlsx]

## Sheet: Supplemental Table 1
Table S1: Phospholipid Fatty Acid (PLFA) profile (%) and fatty acid content (µg FA mg-1 DW-1) of Pallaseopsis quadrispinosa of wild, 12 days starved and 2 fed with green algae (Acutodesmus sp.) or diatom (Diatoma tenuis) 7, 14, 21 or 28 days. Total Fatty Acid (TFA) profile and content of algal diets used in the experiments.
PLFA	Pallaseopsis quadrispinosa								Pallaseopsis quadrispinosa with Acutodesmus sp.																Pallaseopsis quadrispinosa with Diatoma tenuis																Algae diets (TFA)
SAFA (%)	Wild				Starved				Day 7				Day 14				Day 21				Day 28				Day 7				Day 14				Day 21				Day 28				Acutodesmus sp.				Diatoma tenuis
14:0	0.738682	±	0.257165		1.55479	±	0.580334		0.551861	±	0.120422		0.791701	±	0.385987		0.495926	±	0.171822		0.518778	±	0.264056		1.50773	±	1.02763		1.90987	±	0.649492		1.84388	±	1.54822		1.79797	±	1.13596		0.177117	±	0.128044		2.72426	±	0.934051
16:0	15.7621	±	1.58992		12.0907	±	2.98143		12.6452	±	1.91431		17.6035	±	3.04293		16.6426	±	1.94158		16.9032	±	3.02326		15.9546	±	2.15961		16.4516	±	2.91572		22.4909	±	7.01956		16.6529	±	2.60778		20.5856	±	0.040643		3.72255	±	2.33191
17:0	0.707431	±	0.162076		1.28461	±	0.226854		0.649337	±	0.0903545		0.678266	±	0.18146		0.602134	±	0.170468		0.669291	±	0.399217		0.920026	±	0.332355		0.619586	±	0.203836		0.96857	±	0.166672		0.676036	±	0.080372		0.158315	±	0.0300649		0.0568019	±	0.0499107
18:0	3.78963	±	0.96746		4.70451	±	1.30995		2.40726	±	0.501429		4.00232	±	0.774262		3.99994	±	1.05715		3.90038	±	2.0445		5.09636	±	2.27564		3.51571	±	1.10358		5.49679	±	0.778094		3.81081	±	0.233777		1.76769	±	0.00921463		0.69575	±	0.685322
20:0	0	±	0		0	±	0		0	±	0		0	±	0		0	±	0		0	±	0		0	±	0		0	±	0		0	±	0		0	±	0		0.0801589	±	0.00214826		0.090022	±	0.0765959
22:0	0.523364	±	0.723355		0.259996	±	0.0116608		0.679656	±	0.48535		0.378827	±	0.341345		0.445209	±	0.286464		0.560143	±	0.389074		0.866129	±	0.795362		0.949779	±	0.962686		0.152649	±	0.0155689		0.555081	±	0.74904		0	±	0		0.858433	±	1.21401
Ʃ SAFA	22.0446	±	3.20966		20.1546	±	4.99805		17.6129	±	2.62444		23.8335	±	4.29489		22.6311	±	3.2691		23.1119	±	5.59941		25.211	±	3.8627		24.3963	±	5.60401		31.1054	±	9.51255		24.0479	±	4.92074		22.7689	±	0.210115		8.14782	±	3.42369
MUFA (%)
16:1ω9	0.0906337	±	0.0541586		0.108308	±	0.0288794		0.280516	±	0.0488221		0.27264	±	0.0650363		0.288119	±	0.0483104		0.169537	±	0.115055		0.0755903	±	0.0964682		0.116711	±	0.0734567		0.0755744	±	0.00978525		0.149175	±	0.174522		1.79122	±	0.782587		0	±
16:1ω7	6.19187	±	1.92771		1.31963	±	0.0613556		1.38676	±	0.240446		1.09728	±	0.173228		1.07375	±	0.242914		0.779711	±	0.466448		3.92542	±	2.11681		5.07083	±	1.5043		3.24371	±	2.32622		4.27984	±	2.1342		1.2865	±	0.407848		46.1676	±	0.659631
18:1ω9	16.5171	±	2.00571		13.7003	±	1.28164		22.8607	±	4.39313		22.8186	±	2.69939		25.5409	±	4.13797		24.2659	±	5.11506		16.538	±	4.27688		13.4246	±	1.47441		11.1026	±	2.39654		14.1437	±	4.76274		36.8718	±	3.4861		0.709413	±	0.549608
18:1ω7	4.85475	±	0.758869		4.57195	±	0.27516		3.08967	±	0.92163		3.20854	±	0.288393		2.80423	±	0.498457		2.43726	±	0.105474		6.67334	±	2.59041		9.20383	±	1.29908		9.01472	±	0.0675254		11.4669	±	1.38371		2.81891	±	0.717707		4.68035	±	3.4104
Ʃ MUFA	27.6544	±	2.13098		19.7002	±	0.947446		27.6176	±	3.71424		27.3971	±	2.59241		29.707	±	3.96335		27.6524	±	5.70408		27.2124	±	6.48374		27.816	±	1.84265		23.4366	±	0.0069954		30.0396	±	4.44226		42.7684	±	4.67869		51.5573	±	1.28583
C16 PUFA
16:2ω6	0	±	0		0	±	0		0	±	0		0	±	0		0	±	0		0	±	0		0	±	0		0	±	0		0	±	0		0	±	0		0.251386	±	0.0318428		0	±
16:2ω4	0	±	0		0	±	0		0	±	0		0	±	0		0	±	0		0	±	0		0	±	0		0	±	0		0	±	0		0	±	0		0	±	0		4.78662	±	2.35674
16:3ω4	0	±	0		0	±	0		0	±	0		0	±	0		0	±	0		0	±	0		0	±	0		0	±	0		0	±	0		0	±	0		0	±	0		0	±
16:3ω3	0.0907597	±	0.0420014		0.0272856	±	0.00428666		0.0906686	±	0.0508071		0.0477249	±	0.0499396		0.0684737	±	0.0291519		0.0284204	±	0.0132772		0.0427243	±	0.050667		0.0385283	±	0.0354162		0.0186288	±	0.0069746		0.140262	±	0.220592		0.550443	±	0.114569		0.0285118	±	0.00113164
16:4ω3	0.411091	±	0.203051		0.848846	±	0.205536		0.549217	±	0.0651929		0.46891	±	0.161558		0.359234	±	0.319729		0.411123	±	0.363643		0.357153	±	0.45166		0.226213	±	0.245204		0.672325	±	0.0665834		0.314834	±	0.231144		2.30619	±	0.422054		0	±
16:4ω1	0	±	0		0	±	0		0	±	0		0	±	0		0	±	0		0	±	0		0	±	0		0	±	0		0	±	0		0	±	0		0	±	0		0.379196	±	0.133208
Ʃ C16 PUFA	0.501851	±	0.245053		0.876131	±	0.209823		0.639886	±	0.116		0.516635	±	0.211498		0.427708	±	0.348881		0.439543	±	0.37692		0.399877	±	0.502327		0.264741	±	0.280621		0.690953	±	0.073558		0.455096	±	0.451735		3.10801	±	0.536623		5.19433	±	2.22073
ω-6 PUFA
18:2ω6	2.6377	±	0.338805		3.27638	±	0.671028		6.43412	±	1.71325		6.91201	±	1.1179		8.54327	±	1.75621		8.44768	±	2.47129		2.9801	±	0.530827		2.98317	±	0.401549		2.63734	±	0.193213		2.7862	±	0.317404		10.5563	±	0.513555		0.789452	±	0.270521
20:4ω6	3.48968	±	0.386068		4.36197	±	0.350265		3.65543	±	0.511973		2.38745	±	0.652087		2.41179	±	0.31513		2.85143	±	0.895494		3.51557	±	0.790673		2.8333	±	0.274305		2.21665	±	0.50527		2.19875	±	0.27816		0	±	0		0	±
22:5ω6	0.420386	±	0.239784		0.92065	±	0.180498		0.297738	±	0.344544		0.321597	±	0.333966		0.21638	±	0.249986		0.218701	±	0.437402		0.291009	±	0.354465		0.257973	±	0.336223		0.398473	±	0.0867464		0.286047	±	0.277425		0	±	0		0	±
Ʃ ω-6 PUFA	35.0121	±	2.32429		37.3122	±	3.94464		23.2614	±	3.20664		19.0052	±	4.52085		17.0456	±	4.26867		19.6893	±	4.01026		31.8275	±	3.90735		34.4029	±	5.68539		33.1968	±	7.48166		34.1358	±	7.59523		10.5563	±	0.481713		0.789452	±	0.274446
ω-3 PUFA
18:3ω3	1.74279	±	0.0461158		0.768474	±	0.226708		11.969	±	1.69228		13.3821	±	0.654418		12.8834	±	1.01988		11.2208	±	3.16371		0.835116	±	0.105645		0.629904	±	0.222942		0.41427	±	0.128897		0.372533	±	0.0403156		17.0936	±	2.65408		0.396463	±	0.123522
18:4ω3	0.541422	±	0.0491704		0.0613213	±	0.0531127		1.06983	±	0.288521		0.905045	±	0.117157		0.84218	±	0.171474		0.646634	±	0.232219		0.170263	±	0.112827		0.285512	±	0.0764767		0.214228	±	0.0862072		0.34941	±	0.132889		3.69182	±	0.514788		0.526066	±	0.137659
20:5ω3	34.398	±	2.47026		37.0249	±	3.95068		22.4911	±	3.59983		18.5787	±	4.84839		16.5319	±	4.51656		19.1007	±	4.23145		30.9187	±	4.58671		33.4146	±	6.09295		33.0255	±	7.45912		33.4405	±	8.21633		0	±	0		32.4972	±	6.312
22:6ω3	6.86919	±	1.06218		13.1154	±	3.95346		8.49697	±	0.761724		5.8148	±	2.02164		5.77744	±	1.58389		6.33481	±	2.62381		8.11829	±	3.62449		6.71821	±	0.674518		6.01313	±	1.66297		5.83616	±	1.3503		0	±	0		0.860014	±	0.0423098
Ʃ ω-3 PUFA	44.2767	±	3.28879		51.8462	±	3.99895		45.0618	±	3.03796		39.5272	±	5.79401		36.9357	±	4.99997		38.278	±	2.66422		41.6561	±	5.83866		42.663	±	5.50118		40.3581	±	9.10517		41.1966	±	8.71366		20.7854	±	3.7055		34.2797	±	6.09426
Sum µg FA mg-1 (DW)	10.9446	±	2.06709		6.19122	±	0.345951		8.20817	±	1.96173		9.15867	±	2.03428		9.50641	±	2.51112		8.55419	±	4.05422		8.4088	±	2.58916		8.85819	±	1.91418		10.806	±	1.38758		8.35281	±	2.48543		72.1426	±	31.8459		62.9665	±	75.4787

## Sheet: Supplemental Table 2
Table S2: Neutral Lipid Fatty Acid (NLFA) profile (%) and fatty acid content (µg FA mg-1 DW-1) of Pallaseopsis quadrispinosa of wild, 12 days starved and 2 fed with green algae (Acutodesmus sp.) or diatom (Diatoma tenuis) 7, 14, 21 or 28 days.
NLFA		Pallaseopsis quadrispinosa								Pallaseopsis quadrispinosa with Acutodesmus sp.																Pallaseopsis quadrispinosa with Diatoma tenuis
SAFA (%)		Wild				Starved				Day 7				Day 14				Day 21				Day 28				Day 7				Day 14				Day 21				Day 28
14:0		1.81161	±	1.23627		2.82688	±	0.69405		0.694815	±	0.504609		0.901803	±	1.11255		0.9459	±	0.542721		0.795354	±	0.374133		5.37938	±	3.23978		8.31811	±	2.29326		4.56574	±	2.15566		8.40631	±	1.86615
16:0		13.8314	±	2.63816		19.8568	±	1.27914		21.6461	±	4.95206		17.9933	±	5.11696		22.4316	±	7.17404		19.9384	±	3.02113		22.2303	±	3.16812		15.633	±	3.79556		32.7569	±	8.47394		21.2164	±	6.48705
17:0		0.865482	±	0.689015		2.10625	±	0.435489		0.875753	±	0.593627		0.890605	±	1.09817		0.504279	±	0.388978		0.512432	±	0.443467		2.53821	±	0.537998		0.619879	±	0.514231		1.40706	±	0.241378		1.65259	±	1.39846
18:0		4.58869	±	2.67418		9.88796	±	1.48046		4.25573	±	0.670532		4.06361	±	2.12117		3.86917	±	2.58272		2.47886	±	1.27016		5.32613	±	3.46633		3.69933	±	1.7251		5.25014	±	0.70332		5.99918	±	1.66662
20:0		0	±	0		0	±	0		0	±	0		0	±	0		0	±	0		0	±	0		0	±	0		0	±	0		0	±	0		0	±	0
22:0		0.0857814	±	0.0320438		0.683316	±	0.176343		0.559837	±	0.0568387		0.304702	±	0.154906		0.213279	±	0.0600484		0.0725191	±	0.0142579		0.482641	±	0.288854		0.567805	±	0.553568		0.261027	±	0.0669024		0.487111	±	0.607684
Ʃ SAFA		21.2688	±	4.04042		36.0445	±	3.67181		28.5921	±	5.42357		24.4587	±	9.73487		28.1775	±	7.677		23.8701	±	3.34897		36.4393	±	5.02594		29.4059	±	2.67405		44.5019	±	7.39678		38.2487	±	5.70255
MUFA (%)
16:1ω9		0.163954	±	0.16354		0.417322	±	0.834645		0.953372	±	0.107188		0.651939	±	0.406366		1.10295	±	0.546285		1.2105	±	0.195386		0.384333	±	0.556633		0.203295	±	0.137668		0.909755	±	0.177883		0.118582	±	0.167277
16:1ω7		18.4201	±	5.58635		2.51854	±	1.45725		2.63658	±	0.757773		1.71967	±	0.20205		1.7506	±	0.498444		2.04035	±	0.56211		8.2471	±	3.3058		11.729	±	2.10797		6.70159	±	2.2522		11.7561	±	5.73215
18:1ω9		16.1974	±	2.1533		31.9582	±	0.912103		28.8574	±	1.7798		36.3577	±	1.59904		35.0588	±	5.2145		38.0358	±	1.91844		15.6133	±	1.45881		17.2732	±	3.00527		17.8815	±	2.50839		12.5692	±	6.54914
18:1ω7		5.85608	±	0.878528		7.28062	±	0.763454		2.8427	±	1.43637		3.24375	±	0.4588		3.84394	±	0.116831		3.53392	±	0.404175		13.4555	±	2.0579		16.3586	±	3.36912		11.8682	±	3.4607		12.1559	±	1.636
Ʃ MUFA		40.6376	±	3.30435		42.1747	±	1.62011		35.29	±	1.90823		41.973	±	0.721465		41.7563	±	6.10866		44.8205	±	2.81245		37.7003	±	4.7051		45.5641	±	2.69458		37.361	±	8.04341		36.5997	±	5.83628
C16 PUFA
16:2ω6		0	±	0		0	±	0		0	±	0		0	±	0		0	±	0		0	±	0		0	±	0		0	±	0		0	±	0		0	±	0
16:2ω4		0	±	0		0	±	0		0	±	0		0	±	0		0	±	0		0	±	0		0	±	0		0	±	0		0	±	0		0	±	0
16:3ω4		0.722532	±	1.61563		0	±	0		0	±	0		0	±	0		0	±	0		0	±	0		0	±	0		0	±	0		0	±	0		0	±	0
16:3ω3		0.525346	±	0.498149		0.571087	±	0.659886		0.446735	±	0.0929877		0.36038	±	0.126195		0.340972	±	0.171819		0.455583	±	0.0526577		0.98945	±	0.645801		0.178281	±	0.181929		0.517769	±	0.732236		0.259067	±	0.391374
16:4ω3		0.17574	±	0.0804117		1.53769	±	0.589105		2.34405	±	0.441175		1.36942	±	0.469962		1.20593	±	0.342033		1.3594	±	0.330207		0.748325	±	0.852723		0.136663	±	0.119756		0.921007	±	0.296899		0.253978	±	0.323301
16:4ω1		0	±	0		0	±	0		0	±	0		0	±	0		0	±	0		0	±	0		0	±	0		0	±	0		0	±	0		0	±	0
Ʃ C16 PUFA		1.42362	±	2.19419		2.10878	±	1.24899		2.79079	±	0.534163		1.7298	±	0.596157		1.5469	±	0.513852		1.81498	±	0.382865		1.73777	±	1.49852		0.314944	±	0.301685		1.43878	±	1.02913		0.513045	±	0.714675
ω-6 PUFA
18:2ω6		2.42827	±	0.267166		5.17776	±	0.871975		7.81611	±	1.01975		6.75241	±	0.938484		7.09092	±	0.710671		7.61444	±	0.321556		3.31203	±	2.23086		1.82873	±	0.283741		2.83909	±	0.230487		2.88187	±	0.586772
20:4ω6		1.80285	±	0.402512		1.40004	±	0.452461		0.563682	±	0.430952		2.4323	±	2.03006		1.17232	±	1.17483		1.06688	±	0.908141		1.00692	±	0.62956		1.07558	±	0.845446		0.591269	±	0.0776177		1.10646	±	1.07567
22:5ω6		0	±	0		0	±	0		0	±	0		0	±	0		0.0086364	±	0.0172728		0	±	0		0	±	0		0	±	0		0	±	0		0.0283471	±	0.0490986
Ʃ ω-6 PUFA		25.8972	±	5.91138		11.8262	±	2.84848		1.86061	±	0.372944		1.02153	±	0.0789071		1.28498	±	0.289386		0.805234	±	0.0525187		18.7393	±	4.38376		20.7292	±	1.13963		12.6991	±	1.15629		19.1549	±	3.38796
ω-3 PUFA
18:3ω3		3.09222	±	0.407144		0.773858	±	0.252457		21.6798	±	3.80849		19.5402	±	5.8279		16.9125	±	1.51295		17.6943	±	3.0303		0.908523	±	0.985976		0.246301	±	0.0919817		0.463267	±	0.0594971		0.350058	±	0.0477666
18:4ω3		3.29541	±	0.232556		0.200078	±	0.400156		2.81901	±	0.585489		2.96144	±	1.08678		2.66122	±	0.358687		2.87148	±	0.554086		0.704373	±	0.645857		0.965458	±	0.663251		0.645601	±	0.295965		1.54454	±	1.04458
20:5ω3		25.2861	±	5.90604		10.5718	±	2.6845		0.854034	±	0.377786		0.35645	±	0.0847722		0.730724	±	0.245629		0.277132	±	0.0849817		17.2672	±	5.27714		19.9831	±	0.523064		11.9203	±	0.357154		18.4088	±	3.07637
22:6ω3		0.789617	±	0.412495		2.2318	±	0.527794		0.154283	±	0.177044		0.100445	±	0.0371099		0.133229	±	0.108369		0.042688	±	0.0155604		1.30106	±	1.41425		1.18369	±	0.926207		0.499836	±	0.00919359		0.8056	±	0.5024
Ʃ ω-3 PUFA		33.2258	±	6.27134		15.8863	±	3.2419		28.2979	±	4.61045		24.6883	±	7.4444		22.0076	±	2.46444		22.7006	±	3.92069		22.0241	±	3.08177		22.6935	±	0.743625		14.9677	±	1.02163		21.622	±	3.56043
Sum µg FA mg-1 (DW)		24.6503	±	12.2333		0.840646	±	0.24399		10.7357	±	2.48985		20.0564	±	5.79512		9.25233	±	2.3198		23.0173	±	6.52222		2.06146	±	1.63561		3.56025	±	3.46127		4.29074	±	0.745191		4.46554	±	6.0085

## Sheet: Supplemental Table 3
Table S3: Isotopic differences (Δ(‰)=δ13Ctreatment-δ13Cstarved) in NLFA and PLFA of amphipods.
Fraction	Organism	Treatment	Days	14:0			16:0			16:1ω7			17:0			18:0			18:1ω9			18:1ω7			18:2ω6			18:3ω3			18:4ω3			20:4ω6			20:5ω3			22:6ω3
PLFA	Amphipod	Wild	-14	-35.6493	±	nd	-34.9275	±	nd	-40.9986	±	nd	-37.1521	±	nd	-27.8893	±	nd	-39.1669	±	nd	-39.0043	±	nd	-40.9107	±	nd	-48.2985	±	nd	-51.4631	±	nd	-42.7929	±	nd	-39.9295	±	nd	-36.1597	±	nd
PLFA	Amphipod	After starvation	0	-25.3	±	1.265	-22.4856	±	1.27721	-26.3637	±	1.31819	-20.9659	±	1.04829	-21.9233	±	1.09617	-34.2733	±	1.71367	-32.4789	±	1.62394	-32.2678	±	1.61339	-30.2622	±	1.51311	-23.2956	±	1.16478	-35.2	±	1.76	-39.9855	±	0.262337	-38.7732	±	1.1693
PLFA	Amphipod	Diatom	7	1003.74	±	344.546	121.992	±	43.483	672.866	±	67.4653	252.771	±	370.564	4.32992	±	20.6698	94.182	±	47.8608	99.7337	±	31.0334	188.747	±	50.7568	-18.8031	±	nd	368.367	±	nd	38.6289	±	49.86	500.663	±	208.605	70.4061	±	27.931
PLFA	Amphipod	Diatom	14	739.258	±	170.537	143.204	±	13.6352	513.557	±	116.714	225.775	±	297.344	13.8054	±	11.2063	153.45	±	40.779	109.081	±	20.8528	252.382	±	1.16484	44.9775	±	6.3278	1392.84	±	305.274	134.892	±	71.5147	675.27	±	32.8242	54.5638	±	9.19376
PLFA	Amphipod	Diatom	21	422.486	±	3.79858	90.8119	±	0.124628	628.324	±	0.0344715	18.8	±	8.06102	-2.60333	±	0.00471405	206.063	±	0.279896	145.435	±	1.11959	306.02	±	0.173909	49.837	±	12.2162	nd	±	nd	288.479	±	nd	770.429	±	nd	157.118	±	3.27709
PLFA	Amphipod	Diatom	28	755.892	±	184.857	214.688	±	41.7234	634.511	±	188.079	158.895	±	199.851	40.986	±	28.3449	338.861	±	66.7921	269.826	±	50.2833	596.721	±	54.3393	80.6735	±	58.1251	494.891	±	713.271	311.404	±	272.338	906.88	±	72.8316	188.017	±	37.4709
PLFA	Amphipod	Green algae	7	20.2723	±	26.024	19.4093	±	9.45442	0.34325	±	4.14466	-9.85565	±	18.9256	-18.5376	±	0.941263	64.0464	±	19.8758	41.8496	±	12.6189	96.9101	±	22.4693	55.1132	±	5.26585	-12.4764	±	5.29274	30.8058	±	22.4853	-30.6304	±	12.1909	-35.3147	±	2.94408
PLFA	Amphipod	Green algae	14	15.2804	±	18.8459	71.4674	±	68.9635	30.9723	±	3.49844	2.85412	±	32.825	-15.6248	±	0.877247	116.38	±	9.619	91.9321	±	14.3344	147.371	±	6.38492	60.5462	±	6.59374	3.97894	±	12.5483	73.0907	±	7.8099	-23.0732	±	21.282	-37.0218	±	7.08254
PLFA	Amphipod	Green algae	21	42.4179	±	12.9332	44.7762	±	10.6835	32.8945	±	22.461	7.91776	±	nd	-15.9338	±	1.06654	129.658	±	12.9458	110.525	±	10.457	153.79	±	5.58989	51.3837	±	16.6997	-7.94488	±	16.2942	64.5993	±	29.0532	-23.3049	±	20.4362	-35.931	±	4.23036
PLFA	Amphipod	Green algae	28	29.0037	±	29.4525	46.2911	±	22.2975	24.8381	±	17.9174	20.8222	±	11.1309	-12.3835	±	6.86942	143.705	±	19.73	131.394	±	23.6488	162.988	±	10.6272	82.4737	±	1.52772	17.4843	±	28.5953	72.5213	±	22.6942	-28.5758	±	15.8796	-35.2135	±	5.28675
NLFA	Amphipod	Wild	-14	-41.5309	±	nd	-38.6834	±	nd	-39.6981	±	nd	-42.9693	±	nd	-31.8086	±	nd	-41.2579	±	nd	-39.6831	±	nd	-44.0193	±	nd	-48.3523	±	nd	-48.9318	±	nd	-44.1736	±	nd	-42.4012	±	nd	-44.5756	±	nd
NLFA	Amphipod	After starvation	0	-17.4947	±	0.603398	-25.1419	±	0.22539	-22.5919	±	1.72799	nd	±	nd	-23.3483	±	0.671751	-30.0511	±	1.04495	-32.7797	±	4.00812	-26.6733	±	0.895669	-26.04	±	nd	-23.9289	±	nd	-20.746	±	nd	-25.366	±	1.33643	nd	±	nd
NLFA	Amphipod	Diatom	7	1550.05	±	106.326	235.136	±	65.2321	707.094	±	534.402	1032.79	±	nd	-6.70081	±	13.6354	146.525	±	58.7593	136.72	±	15.5665	125.573	±	38.7108	nd	±	nd	nd	±	nd	nd	±	nd	1193.93	±	31.2599	404.051	±	nd
NLFA	Amphipod	Diatom	14	1058.64	±	176.704	234.965	±	141.671	710.379	±	216.15	929.834	±	499.511	12.1983	±	24.0185	186.412	±	81.6033	101.716	±	24.44	275.164	±	182.704	23.0338	±	18.2597	1176.98	±	nd	386.496	±	461.292	943.705	±	247.028	355.209	±	259.377
NLFA	Amphipod	Diatom	21	900.372	±	30.9241	77.23	±	0.15026	592.224	±	13.5234	nd	±	nd	-16.8567	±	0.298556	67.639	±	0.0723999	124.675	±	1.61594	48.7635	±	1.24423	nd	±	nd	nd	±	nd	288.479	±	nd	985.679	±	7.42462	nd	±	nd
NLFA	Amphipod	Diatom	28	944.829	±	2.74772	261.279	±	195.031	763.074	±	299.418	1026.21	±	20.9636	4.22137	±	21.2068	318.646	±	131.92	296.467	±	123.714	463.052	±	217.475	137.254	±	11.9422	1233.98	±	7.4639	nd	±	nd	1112.42	±	103.356	nd	±	nd
NLFA	Amphipod	Green algae	7	50.9128	±	81.5348	95.0606	±	12.0501	49.5925	±	28.2237	20.8492	±	18.4024	-7.97628	±	5.80918	137.066	±	8.57186	122.256	±	21.6724	147.915	±	11.8702	62.3448	±	4.89473	-14.6065	±	5.94498	54.76	±	13.3557	-21.3243	±	23.5681	nd	±	nd
NLFA	Amphipod	Green algae	14	110.297	±	63.4495	111.248	±	70.4482	73.9139	±	34.2872	39.6429	±	3.4344	19.6413	±	27.5492	160.716	±	23.3532	135.516	±	44.7969	181.593	±	15.5408	77.4938	±	6.24774	-10.9216	±	14.8576	101.766	±	17.0002	41.624	±	29.847	32.1932	±	nd
NLFA	Amphipod	Green algae	21	117.948	±	50.3528	126.086	±	27.0261	100.307	±	22.7545	5.50471	±	nd	3.38229	±	18.4015	162.066	±	11.1352	149.007	±	11.228	165.966	±	15.9562	69.3331	±	6.72642	-11.0171	±	5.71353	76.4315	±	4.57521	-20.6176	±	22.7767	nd	±	nd
NLFA	Amphipod	Green algae	28	91.9907	±	40.0468	121.8	±	61.6614	108.785	±	3.68957	52.5415	±	21.2111	12.4643	±	23.4156	163.214	±	32.8509	158.733	±	39.6318	161.981	±	48.6346	82.6442	±	2.76933	-7.19904	±	1.87832	84.9299	±	5.94537	35.9451	±	23.1596	-34.4964	±	0
TFA	Algae	Acutodesmus sp.		63.8216	±	1.69418	62.6989	±	1.42378	61.5	±	6.25642	41.5675	±	6.49519	52.2087	±	0.293743	39.5719	±	20.3694	58.1019	±	3.4981	54.2909	±	2.09703	62.1063	±	0.550311	55.9767	±	3.2	nd	±	nd	nd	±	nd	nd	±	nd
TFA	Algae	Diatoma tenuis		633.603	±	57.5611	386.407	±	61.78	73.8817	±	4.96559	59.8326	±	49.1977	177.623	±	44.2884	165.8	±	108.195	219.547	±	51.5306	56.7335	±	18.9829	nd	±	nd	nd	±	nd	nd	±	nd	691.924	±	46.8612	378.458	±	24.3952
